# Supplementary material for: Relative Excess Risk of Metabolic Syndrome Due to Interaction Between Handgrip Strength and Dietary Patterns Among Korean Youth
Source: Nutrients. 2025 Jul 10;17(14):2282. doi: 10.3390/nu17142282 (PMC12300056; doi:10.3390/nu17142282)
Supplement: Supplementary file 1 [file nutrients-17-02282-s001.zip]

Archive with 1 entries (1 files):
- nutrients-3727886-supplementary.pdf
